# Supplementary material for: METTL4-mediated nuclear N6-deoxyadenosine methylation promotes metastasis through activating multiple metastasis-inducing targets
Source: Genome Biol. 2022 Dec 2;23:249. doi: 10.1186/s13059-022-02819-3 (PMC9716733; doi:10.1186/s13059-022-02819-3)
Supplement: Supplementary file 2 — Additional file 2: Contains all supplemental tables. Table S1. Relationship of METTL4 expression with UTUC pathologic parameters. Table S2. Univariate survival analysis. Table S3. Multivariate survival analysis. Table S4. Correlation of METTL4 expression with ZMIZ1 and RP11-390F4.3 expressions in UTUC patients. Table S5. Correlation of 6mA expression with ZMIZ1 and RP11-390F4.3 expressions in UTUC patients. Table S6. Analysis of 6mA ChIP-exo seq datasets from different comparisons. Table S7. Sequence of the oligonucleotides and restriction enzymes used for plasmid construction. Table S8. Schemes of plasmid constructions for constructs used. Table S9. Sequences of primers for METTL4 and RP11-390F4.3 knock-in experiments. Table S10. List of proteins tested by and characteristics of the corresponding antibodies. Table S11. Sequence of the primers for real-time PCR. Table S12. Lentivirus used in RNAi experiments. Table S13. Sequence of the oligonucleotides for in vitro DNA methylation assay. Table S14. Sequence of the probes for isolation of U2 snRNA and RP11-390F4.3. Table S15. Sequence of the primers for ChIP, ChIRP and MeDIP assays. Table S16. Sequence of the RP11-390F4.3 and lacZ probes for ChIRP assay. Table S17. Sequence of the probes for RNA FISH assay. Table S18. Sequence of the probe for DNA EMSA. [file 13059_2022_2819_MOESM2_ESM.xlsx]

## Sheet: Table S1
	Table S1 Relationship of METTL4 expression with UTUC pathologic parameters
	Characteristics		METTL4 expression		P value
			Low (n = 39)	High (n = 110)
	Age
	≤68		17 (43.6%)	40 (36.4%)	0.448
	>68		22 (56.4%)	70 (63.6%)
	Gender
	Male		21 (53.8%)	39 (35.5%)	0.057
	Female		18 (46.2%)	71 (64.5%)
	Smoking
	Never		29 (74.3%)	84 (76.4%)	0.821
	Ever		9 (23.1%)	23 (20.9%)
	NA		1 (2.6%)	3 (2.7%)
	Subtypes
	Luminal		21 (53.8%)	59 (53.6%)	1
	Basal		18 (46.2%)	51 (46.4%)
	T stage
	Ta/is		6 (15.4%)	29 (26.4%)	0.532
	T1		8 (20.5%)	22 (20.0%)
	T2		7 (17.9%)	19 (17.3%)
	T3-T4		18 (46.2%)	40 (36.4%)
	Grade
	Low		5 (12.8%)	26 (23.6%)	0.176
	High		34 (87.2%)	84 (76.4%)
	Metastasis
	No		37 (94.9%)	105 (95.5%)	1
	Yes		2 (5.1%)	5 (4.5%)
	6mA expression
	Low		39 (100.0%)	86 (78.2%)	0.001
	High		0 (0.0%)	24 (21.8%)
	HIF-1α expression
	Low		28 (71.8%)	63 (57.3%)	0.129
	High		11 (28.2%)	47 (42.7%)
	The cutoff values of the H-scores of METTL4 was selected as 108.77.
	Abbreviation: UTUC, upper tract urothelial carcinoma; NA, not available

## Sheet: Table S2
	Table S2 Univariate survival analysis
	Variables	Univariate OS Analysis			Univariate DFS Analysis
		Hazard Ratio (95%CI)	P value	Hazard Ratio (95%CI)		P value
	T stage	0.32 (0.16-0.67)	0.002	0.70 (0.45-1.07)		0.094
	(T2-4 vs. T0-1)
	METTL4/6mA expression	0.26 (0.08-0.91)	0.035	0.47 (0.23-0.95)		0.035
	(high/high vs. low/low)
	Abbreviation: OS, overall survival; DFS, disease-free survival; CI, confidence interval

## Sheet: Table S3
	Table S3 Multivariate survival analysis
	Variables	Multivariate OS Analysis		Multivariate DFS Analysis
		Hazard Ratio (95%CI)	P value	Hazard Ratio (95%CI)	P value
	T stage	0.38 (0.10-1.47)	0.161	0.77 (0.37-1.60)	0.487
	(T2-4 vs. T0-1)
	METTL4/6mA expression	0.23 (0.07-0.81)	0.022	0.45 (0.22-0.92)	0.028
	(high/high vs. low/low)

## Sheet: Table S4
	Table S4 Correlation of METTL4 expression with ZMIZ1 and RP11-390F4.3 expressions in UTUC patients
	Characteristics		METTL4 expression		P value
			Low (n = 39)	High (n = 110)
	ZMIZ1 expression
	Low		38 (97.4%)	87 (79.1%)	0.005
	High		1 (2.6%)	23 (20.9%)
	RP11-390F4.3 expression
	Low		28 (71.8%)	57 (51.8%)	0.038
	High		11 (28.2%)	53 (48.2%)

## Sheet: Table S5
	Table S5 Correlation of 6mA expression with ZMIZ1 and RP11-390F4.3 expressions in UTUC patients
	Characteristics		6mA expression		P value
			Low (n =125)	High (n = 24)
	ZMIZ1 expression
	Low		111 (88.8%)	14 (58.3%)	0.001
	High		14 (11.2%)	10 (41.7%)
	RP11-390F4.3 expression
	Low		80 (64%)	5 (20.8%)	<0.001
	High		45 (36%)	19 (79.2%)

## Sheet: Table S6
	Table S6 Analysis of 6mA ChIP-exo seq datasets from different comparisons
	Samples	Comparison 1	Comparison 2	Total Reads	Aligned Reads (After filtering)	Duplicates rate	Aligned base (Deduplicate)	Genome Coverage
	Normoxia-Scr-si-1	v	v	45705115	36925724	0.968628	86883075	0.0280658
	Normoxia-Scr-si-2	v	v	28691610	22481070	0.993634	10734000	0.0034674
	Normoxia-Scr-si-3	v	v	47541919	36738689	0.990228	26924775	0.00869749
	Hypoxia-Scr-si-1	v	v	48370216	38950784	0.967956	93609300	0.0302386
	Hypoxia-Scr-si-2	v		42156670	33340339	0.989053	27372450	0.0088421
	Hypoxia-Scr-si-3	v		46684791	36321172	0.983852	43989075	0.0142098
	Hypoxia-Scr-si-4		v	17819229	12887502	0.342247	635759100	0.205369
	Hypoxia-Scr-si-5		v	20611461	14886937	0.337091	740151600	0.239091
	Hypoxia-METTL4-si #831-1	v	v	49619834	39268633	0.9733	78636675	0.025402
	Hypoxia-METTL4-si #831-2	v	v	44258905	33993142	0.988125	30274125	0.00977943
	Hypoxia-METTL4-si #831-3	v	v	52543352	40268653	0.987792	36868575	0.0119096

## Sheet: Table S7
	Table S7 Sequence of the oligonucleotides and restriction enzymes used for plasmid construction
	Constructions	Sequence (5’→3’)	Restriction Enzyme site
	Flag-si-R-METTL4 WT	F1: ATGGATTACAAGGATGACGATGACAAGTCTGTG	HindIII
		R1: AGCTTGGGAATTGGGATCTGTTGTATTTGCAGGGGTGACAAATA	-
		F2: ACAGATCCCAATTCCCAAGCTGGCTGCTCCAAACTGTCTTCTTG	-
		R2: TCAGCTTCCAGACTCCACAGCAAT	XbaI
	Flag-si-R-METTL4 MUT	F: GATGTAATTGTGATAGCTCCAGCATGGCAGAACAAATCAGTT	Recombination
		R: AACTGATTTGTTCTGCCATGCTGGAGCTATCACAATTACATC	Recombination
	METTL4-NLSmut	F1: CTCTTCCACTAAGCCAGA	Recombination
		R1: AACACATGCTGCAGCCGCGGCGCCAATAATAGAAATGGAGATTTC	Recombination
		F2: ATTATTGGCGCCGCGGCTGCAGCATGTGTTGTTTTCAATCAAGGTG	Recombination
		R2: GCTAGAGTTGTTTTCAACAA	Recombination
	METTL4 promoter	F: AAAAAAAGCTTGCGCTTGTTCATCTATTCAACTTTTCC	HindIII
		R: AAAAAAGATCTTCGTAGAGACGGCCACACT	BglII
	METTL4 promoter mut	F: CTTTTCCACTCACACCTGTGTGTCACAGTTTAATCTCCACTTAGAATGTAG	Recombination
		R: CTACATTCTAAGTGGAGATTAAACTGTGACACACAGGTGTGAGTGGAAAAG	Recombination
	RP11-390F4.3 promoter WT (-690 to +122, 6mA consensus sequence Wild Type)	F: ATAGGTACCCACAGTCCTAGTTA	KpnI
		R: ATAAAGCTTCCCAGTGGCAACTTTCTG	HindIII
	RP11-390F4.3 promoter mut (-690 to +122, 6mA consensus sequence Mutation)	F: GCCAGGCCGGCCGAGGCTTT	Recombination
		R: AAAGCCTCGGCCGGCCTGGC	Recombination
	ZMIZ1 promoter (-500 to -1)	F: ATAGGTACCGGGCAGGGGCTCTC	KpnI
		R: ATAAAGCTTGAATCAACTCGCCCGGAG	HindIII
	ZMIZ1 promoter (-500 to -1)+ intron1 (24990 to 25469 )-mut	F: TCCTCGGCCCCCGCGAGCCG	Recombination
	[6mA consensus sequence Mutation]
		R: CGGCTCGCGGGGGCCGAGGA	Recombination

## Sheet: Table S8
	Table S8 Schemes of plasmid constructions for constructs used
	Plasmid	Template	Vector	Restriction enzyme site (F/R)
	pCMV-Flag-si-R-METTL4 WT	pcDNA3-Flag- METTL4	pCDNA3	HindIII / XbaI
	pCMV-Flag-si-R-METTL4 MUT	pcDNA3-Flag- METTL4	pCDNA3	HindIII / XbaI
	pcDNA3-Flag-METTL4-NLSmut	pcDNA3-Flag- METTL4	pCDNA3	HindIII / XbaI
	METTL4 promoter	gDNA	pXP2	HindIII / BglII
	METTL4 promoter mut	pXP2-METTL4	pXP2	HindIII / BglII
	pcDNA3.1 (+)-RP11-390F4.3	synthesized by Biotools (Taiwan)	pcDNA3.1 (+)	KpnI / EcoRI
	RP11-390F4.3 promoter WT (-690 to +122, 6mA consensus sequence Wild Type)	gDNA	pGL3-Basic	KpnI / HindIII
	RP11-390F4.3 promoter mut (-690 to +122, 6mA consensus sequence Mutation)	pGL3-Basic-RP11-390F4.3 promoter WT	pGL3-Basic	KpnI / HindIII
	ZMIZ1 promoter (-500 to -1)	gDNA	pGL3-Basic	KpnI / HindIII
	ZMIZ1 promoter (-500 to -1)+intron1 (24990 to 25469 )-WT	synthesized by AllBio Science. (Taiwan)	pGL3-Basic- ZMIZ1 promoter (-500 to -1)	Recombination
	[6mA consensus sequence Wild Type]
	ZMIZ1 promoter (-500 to -1)+intron1 (24990 to 25469 )-Del	synthesized by AllBio Science. (Taiwan)	pGL3-Basic- ZMIZ1 promoter (-500 to -1)	Recombination
	[6mA consensus sequence 25230 to 25239 deletion]
	ZMIZ1 promoter (-500 to -1)+ intron1 (24990 to 25469 )-mut	pGL3-Basic-ZMIZ1 promoter (-500 to -1)+intron1 (24990 to 25469 )-WT	pGL3-Basic- ZMIZ1 promoter (-500 to -1)	Recombination
	[6mA consensus sequence Mutation]
	pcDNA3.1 (+)-U2 snRNA	synthesized by AllBio Science. (Taiwan)	pcDNA3.1 (+)	KpnI / EcoRI
	pcDNA3.1 (+)-U2 snRNA-A30mut	synthesized by AllBio Science. (Taiwan)	pcDNA3.1 (+)	KpnI / EcoRI

## Sheet: Table S9
	Table S9 Sequences of primers for METTL4 and RP11-390F4.3 knock-in experiments
	Name	Sequence
	METTL4 PE3 gRNA	GUAAAGUGAUCACAUAGAGA
	METTL4 pegRNA	GCUGAUUUGUUCUGCCAUGG
	METTL4 RT-PBS	TGATGTAATTGTGATAGCACCTGCTTGGCAGAACAAATC
	METTL4 F	CTGCCAAGACGCATAGGGAA
	METTL4 WT R	TTTGTTCTGCCATGGTGGAT
	METTL4 mt R	TTTGTTCTGCCAAGCAGGTG
	METTL4 seq	AGATCCCTTTGGTGCATTCCA
	RP11-390F4.3 PE3 gRNA	GCAGCGAUCGUCCAUGGCCA
	RP11-390F4.3 pegRNA	GCCGUUUCCCCACCUUGGGA
	RP11-390F4.3 RT-PBS	GCCCCCTAAAGCCTCGGCCGGCCTGGCCCTCCCAAGGTGGGGAAA
	RP11-390F4.3 F	CGGGTGCCACACAATGAGGA
	RP11-390F4.3 WT R	TTCCTGCCCCCTAAAGCCTCGGAA
	RP11-390F4.3 mt R	TTCCTGCCCCCTAAAGCCTCGGCC
	RP11-390F4.3 seq	TCCCACTTAGGGAAGATGGC

## Sheet: Table S10
	Table S10 List of proteins tested by and characteristics of the corresponding antibodies
	Protein	Assay	Origin	Dilution	Incubation period
	6mA	IF	#202003, Synaptic Systems	1:500	4℃, Overnight
	6mA	Dot blot	#202003, Synaptic Systems	1:1000	4℃, Overnight
	6mA	6mA-ChIP-exo-seq 5.0/ MeDIP	#202003, Synaptic Systems	5 ml	4℃, Overnight
	6mA	IHC	#202003, Synaptic Systems	1:4000	4℃, Overnight
	METTL4	WB	GTX53629, Genetex	1:1000	4℃, Overnight
	METTL4	IF	HPA040061, Sigma-Aldrich Corp	1:500	4℃, Overnight
	METTL4	IF	H00064863-B01P, Abnova	1:200	4℃, Overnight
	METTL4	IHC	Ab107540, Abcam	1:500	4℃, Overnight
	ZMIZ1	WB	ab200376, abcam	1:1000	4℃, Overnight
	ZMIZ1	IHC	ab200376, abcam	1:150	4℃, Overnight
	ZMIZ1	IP	ab200376, abcam	5 ml	4℃, Overnight
	ZMIZ1	ChIP	ab200376, abcam	5 ml	4℃, Overnight
	HIF-1a	WB	#610959, BD Biosciences	1:500	4℃, Overnight
	HIF-1a	ChIP	C15410234, diagenode	5 ml	4℃, Overnight
	HIF-1a	IHC	GTX127309, Genetex	1:500	4℃, Overnight
	HIF-1a	IP	GTX127309, Genetex	5 ml	4℃, Overnight
	HIF-1a	IF	ab1, abcam	1:200	4℃, Overnight
	HIF-1b	WB	#5537, Cell signaling	1:1000	4℃, Overnight
	HIF-2a	WB	#71565, Cell signaling	1:1000	4℃, Overnight
	E-cadherin	WB	#3195, Cell signaling	1:500	4℃, Overnight
	E-cadherin	IF	#3195, Cell signaling	1:250	4℃, Overnight
	vimentin	WB	V-6630, Sigma-Aldrich Corp.	1:1000	4℃, Overnight
	vimentin	IF	V-6630, Sigma-Aldrich Corp.	1:250	4℃, Overnight
	N-cadherin	WB	#610921, BD Biosciences	1:500	4℃, Overnight
	plakoglobin	WB	ab12083, abcam	1:1000	4℃, Overnight
	Glut1	WB	#07-1401, Millipore	1:1000	4℃, Overnight
	β-actin	WB	GTX629630, Genetex	1:10000	4℃, Overnight
	GAPDH	WB	GTX627408, Genetex	1:10000	4℃, Overnight
	Flag	WB	F3165, Sigma-Aldrich Corp.	1:1000	4℃, 1 hour
	Flag	IP	F3165, Sigma-Aldrich Corp.	5 ml	4℃, Overnight
	Flag	DNA EMSA	F3165, Sigma-Aldrich Corp.	0.5 ml	RT, 25min
	HA	WB	#2367, Cell signaling Technology, Inc.	1:1000	4℃, 1 hour
	HA	ChIP	#2367, Cell signaling Technology, Inc.	5 ml	4℃, Overnight
	Twist1	WB	sc-15393, Santa cruz Biotechnology, Inc.	1:500	4℃, Overnight
	Snail	WB	#3895, Cell signaling Technology, Inc.	1:1000	4℃, Overnight
	ZEB1	WB	sc-81428, Santa cruz Biotechnology, Inc.	1:1000	4℃, Overnight
	ZEB2	WB	ab138222, abcam	1:1000	4℃, Overnight
	TCF3	WB	GTX129237, Genetex	1:1000	4℃, Overnight
	KLF8/BKLF3	WB	ARG63222, arigo Biolaboratories Corp.	1:1000	4℃, Overnight
	SOX2	WB	GTX101507, Genetex	1:1000	4℃, Overnight
	HMGA2	WB	ab97276, abcam	1:1000	4℃, Overnight
	Twist2	WB	ab66031, abcam	1:1000	4℃, Overnight
	YAP1	WB	ab52771, abcam	1:1000	4℃, Overnight
	PRX-1	WB	ab211292, abcam	1:1000	4℃, Overnight
	SOX4	WB	bs-11208R, Bioss Inc	1:1000	4℃, Overnight
	Snal2 (SLUG)	WB	#9585, Cell signaling Technology, Inc.	1:1000	4℃, Overnight
	GSC	WB	ab109024, abcam	1:1000	4℃, Overnight
	TCF4	WB	orb340734, Biorbyt Ltd	1:1000	4℃, Overnight
	SIX1	WB	ARG9134, arigo Biolaboratories Corp.	1:1000	4℃, Overnight
	YB1	WB	ab12148, abcam	1:1000	4℃, Overnight
	SOX9	WB	orb4387, Biorbyt Ltd	1:1000	4℃, Overnight
	Oct4	WB	ab19857, abcam	1:1000	4℃, Overnight
	Snail3 (SMUC)	WB	ARG59457, arigo Biolaboratories Corp.	1:1000	4℃, Overnight
	Brachyury	WB	ARG59534, arigo Biolaboratories Corp.	1:1000	4℃, Overnight
	FOXC2	WB	ab5060, abcam	1:1000	4℃, Overnight
	LBX1	WB	bs-11867R, Bioss Inc	1:1000	4℃, Overnight
	CBP	WB	ab2832, abcam	1:1000	4℃, Overnight
	HEMK2/N6AMT1	WB	ab173804, abcam	1:1000	4℃, Overnight
	Histone H3	WB	#9715, Cell signaling Technology, Inc.	1:1000	4℃, Overnight
	KPNA7	WB	NBP2-81730, Novus Biologicals	1:1000	4℃, Overnight
	Abbreviations:
	ChIP, Chromatin Immunoprecipitation; EMSA, Electrophoretic Mobility Shift Assay; IF, Immunofluorescence; IHC, Immunohistochemistry; IP, Immunoprecipitation; MeDIP, Methylated DNA immunoprecipitation; WB, Western blot; 6mA-ChIP-exo-seq, 6mA chromatin immunoprecipitation followed by exonuclease digestion sequencing

[truncated: 8 more sheets: Table S11, Table S12, Table S13, Table S14, Table S15, Table S16, Table S17, Table S18]
